# Supplementary material for: A Rhodopsin-Guanylyl Cyclase Gene Fusion Functions in Visual Perception in a Fungus
Source: Curr Biol. 2014 Jun 2;24(11):1234–40. doi: 10.1016/j.cub.2014.04.009 (PMC4046227; doi:10.1016/j.cub.2014.04.009)
Supplement: Table S1. List of Genomes Used for Comparative Analysis and Phylogenetic Analysis, Related to Figures S2 and S3 and the Supplemental Experimental Procedures [file mmc2.xls]

## Sheet: Plan1
Table S1. List of genomes used for comparative analysis and phylogenetic analysis.
Acaryochloris marina MBIC11017
Achlya hypogyna
Acholeplasma laidlawii PG-8A
Acidiphilium cryptum JF-5
Acidobacteria bacterium Ellin345
Acidothermus cellulolyticus 11B
Acidovorax avenae subsp. citrulli AAC00-1
Acidovorax sp. JS42
Acinetobacter baumannii
Acinetobacter baumannii ATCC 17978
Acinetobacter sp. ADP1
Acremonium alcalophilum
Actinobacillus pleuropneumoniae L20
Actinobacillus pleuropneumoniae serovar 3 str. JL03
Actinobacillus succinogenes 130Z
Aeromonas hydrophila subsp. hydrophila ATCC 7966
Aeromonas salmonicida subsp. salmonicida A449
Aeropyrum pernix K1
Agaricus bisporus
Agrobacterium tumefaciens str. C58
Albugo candida
Alcanivorax borkumensis SK2
Alkalilimnicola ehrlichei MLHE-1
Alkaliphilus metalliredigens QYMF
Alkaliphilus oremlandii OhILAs
Allomyces macrogynus atcc 38327
Alternaria brassicicola
Anabaena variabilis ATCC 29413
Anaeromyxobacter dehalogenans 2CP-C
Anaeromyxobacter sp. Fw109-5
Anaplasma marginale str. St. Maries
Anaplasma phagocytophilum HZ
Aquifex aeolicus VF5
Aquilegia coerulea
Arabidopsis lyrata
Arabidopsis thaliana
Archaeoglobus fulgidus DSM 4304
Arcobacter butzleri RM4018
Arthrobacter aurescens TC1
Arthrobacter sp. FB24
Ashbya gossypii
Aspergillus aculeatus
Aspergillus carbonarius
Aspergillus clavatus
Aspergillus flavus
Aspergillus fumigatus
Aspergillus nidulans
Aspergillus niger
Aspergillus oryzae
Aspergillus terreus
Aster yellows witches-broom phytoplasma AYWB
Aureococcus anophagefferens
Auricularia delicata
Azoarcus sp. BH72
Azoarcus sp. EbN1
Azorhizobium caulinodans ORS 571
Bacillus amyloliquefaciens FZB42
Bacillus anthracis str. Ames
Bacillus anthracis str. Ames Ancestor
Bacillus anthracis str. Sterne
Bacillus cereus ATCC 10987
Bacillus cereus ATCC 14579
Bacillus cereus E33L
Bacillus cereus subsp. cytotoxis NVH 391-98
Bacillus clausii KSM-K16
Bacillus halodurans C-125
Bacillus licheniformis ATCC 14580
Bacillus pumilus SAFR-032
Bacillus subtilis subsp. subtilis str. 168
Bacillus thuringiensis serovar konkukian str. 97-27
Bacillus thuringiensis str. Al Hakam
Bacillus weihenstephanensis KBAB4
Bacteroides fragilis NCTC 9343
Bacteroides fragilis YCH46
Bacteroides thetaiotaomicron VPI-5482
Bacteroides vulgatus ATCC 8482
Bartonella bacilliformis KC583
Bartonella henselae str. Houston-1
Bartonella quintana str. Toulouse
Bartonella tribocorum CIP 105476
Batrachochytrium dendrobatidis
Baudoinia compniacensis
Baumannia cicadellinicola str. Hc
Bdellovibrio bacteriovorus HD100
Beijerinckia indica subsp. indica ATCC 9039
Bifidobacterium adolescentis ATCC 15703
Bifidobacterium longum NCC2705
Bigelowiella natans
Bjerkandera adusta
Blastocladiella emersonii
Blastocladiella emersonii v2
Blastomyces dermatitidis
Bordetella avium 197N
Bordetella bronchiseptica RB50
Bordetella parapertussis 12822
Bordetella pertussis Tohama I
Bordetella petrii DSM 12804
Borrelia afzelii PKo
Borrelia burgdorferi B31
Borrelia garinii PBi
Botrytis cinerea
Brachypodium distachyon
Bradyrhizobium japonicum USDA 110
Bradyrhizobium sp. BTAi1
Bradyrhizobium sp. ORS278
Branchiostoma floridae
Brucella abortus biovar 1 str. 9-941
Brucella abortus S19
Brucella canis ATCC 23365
Brucella melitensis 16M
Brucella melitensis biovar Abortus 2308
Brucella ovis ATCC 25840
Brucella suis 1330
Brucella suis ATCC 23445
Buchnera aphidicola str. APS
Buchnera aphidicola str. Bp
Buchnera aphidicola str. Cc
Buchnera aphidicola str. Sg
Burkholderia ambifaria AMMD
Burkholderia ambifaria MC40-6
Burkholderia cenocepacia AU 1054
Burkholderia cenocepacia HI2424
Burkholderia cenocepacia MC0-3
Burkholderia mallei ATCC 23344
Burkholderia mallei NCTC 10229
Burkholderia mallei NCTC 10247
Burkholderia mallei SAVP1
Burkholderia multivorans ATCC 17616
Burkholderia pseudomallei 1106a
Burkholderia pseudomallei 1710b
Burkholderia pseudomallei 668
Burkholderia pseudomallei K96243
Burkholderia sp. 383
Burkholderia thailandensis E264
Burkholderia vietnamiensis G4
Burkholderia xenovorans LB400
Caenorhabditis elegans
Caldicellulosiruptor saccharolyticus DSM 8903
Caldivirga maquilingensis IC-167
Campylobacter concisus 13826
Campylobacter curvus 525.92
Campylobacter fetus subsp. fetus 82-40
Campylobacter hominis ATCC BAA-381
Campylobacter jejuni RM1221
Campylobacter jejuni subsp. doylei 269.97
Campylobacter jejuni subsp. jejuni 81-176
Campylobacter jejuni subsp. jejuni 81116
Campylobacter jejuni subsp. jejuni NCTC 11168
Candida albicans SC5314
Candida caseinolytica
Candida glabrata
Candida tenuis
Candidatus Blochmannia floridanus
Candidatus Blochmannia pennsylvanicus str. BPEN
Candidatus Carsonella ruddii PV
Candidatus Desulforudis audaxviator MP104C
Candidatus Korarchaeum cryptofilum OPF8
Candidatus Methanoregula boonei 6A8
Candidatus Pelagibacter ubique HTCC1062
Candidatus Protochlamydia amoebophila UWE25
Candidatus Ruthia magnifica str. Cm
Candidatus Sulcia muelleri GWSS
Candidatus Vesicomyosocius okutanii HA
Capitella sp. I
Capsaspora owczarzaki
Carboxydothermus hydrogenoformans Z-2901
Carica papaya
Catenaria anguillulae
Caulobacter crescentus CB15
Caulobacter sp. K31
Ceriporiopsis subvermispora
Chaetomium globosum
Chlamydia muridarum Nigg
Chlamydia trachomatis 434 Bu
Chlamydia trachomatis A HAR-13
Chlamydia trachomatis D UW-3 CX
Chlamydia trachomatis L2b UCH-1 proctitis
Chlamydomonas reinhardtii
Chlamydophila abortus S26 3
Chlamydophila caviae GPIC
Chlamydophila felis Fe C-56
Chlamydophila pneumoniae AR39
Chlamydophila pneumoniae CWL029
Chlamydophila pneumoniae J138
Chlamydophila pneumoniae TW-183
Chlorella NC64A
Chlorobium chlorochromatii CaD3
Chlorobium phaeobacteroides DSM 266
Chlorobium tepidum TLS
Chloroflexus aurantiacus J-10-fl
Chromobacterium violaceum ATCC 12472
Chromohalobacter salexigens DSM 3043
Ciona intestinalis
Citrobacter koseri ATCC BAA-895
Citrus clementina
Citrus sinensis
Clavibacter michiganensis subsp. michiganensis NCPPB 382
Clavibacter michiganensis subsp. sepedonicus
Clostridium acetobutylicum ATCC 824
Clostridium beijerinckii NCIMB 8052
Clostridium botulinum A str. ATCC 19397
Clostridium botulinum A str. ATCC 3502
Clostridium botulinum A str. Hall
Clostridium botulinum A3 str. Loch Maree
Clostridium botulinum B str. Eklund 17B
Clostridium botulinum B1 str. Okra
Clostridium botulinum F str. Langeland
Clostridium difficile 630
Clostridium kluyveri DSM 555
Clostridium novyi NT
Clostridium perfringens ATCC 13124
Clostridium perfringens phage phiSM101
Clostridium perfringens SM101
Clostridium perfringens str. 13
Clostridium phytofermentans ISDg
Clostridium tetani E88
Clostridium thermocellum ATCC 27405
Coccidioides immitis
Coccidioides posadasii
Coccomyxa C169
Cochliobolus heterostrophus
Cochliobolus sativus
Coemansia reversa
Colwellia psychrerythraea 34H
Conidiobolus coronatus
Coniophora puteana
Coprinus cinereus
Corynebacterium diphtheriae NCTC 13129
Corynebacterium efficiens YS-314
Corynebacterium glutamicum ATCC 13032
Corynebacterium glutamicum R
Corynebacterium jeikeium K411
Corynebacterium urealyticum DSM 7109
Coxiella burnetii Dugway 5J108-111
Coxiella burnetii RSA 331
Coxiella burnetii RSA 493
Cryphonectria parasitica
Cryptococcus neoformans
Cryptosporidium parvum
Cucumis sativus
Cupriavidus taiwanensis
Cyanidioschyzon merolae
Cyanophora paradoxa
Cyanothece sp. ATCC 51142
Cytophaga hutchinsonii ATCC 33406
Dacryopinax sp
Danio rerio
Daphnia pulex
Debaryomyces hansenii
Dechloromonas aromatica RCB
Dehalococcoides ethenogenes 195
Dehalococcoides sp. BAV1
Dehalococcoides sp. CBDB1
Deinococcus geothermalis DSM 11300
Deinococcus radiodurans R1
Delftia acidovorans SPH-1
Desulfitobacterium hafniense Y51
Desulfococcus oleovorans Hxd3
Desulfotalea psychrophila LSv54
Desulfotomaculum reducens MI-1
Desulfovibrio desulfuricans G20
Desulfovibrio vulgaris subsp. vulgaris DP4
Desulfovibrio vulgaris subsp. vulgaris str. Hildenborough
Dichelobacter nodosus VCS1703A
Dichomitus squalens
Dictyostelium discoideum
Dictyostelium purpureum
Dinoroseobacter shibae DFL 12
Dothistroma septosporum
Drosophila melanogaster
Ectocarpus siliculosus
Ehrlichia canis str. Jake
Ehrlichia chaffeensis str. Arkansas
Ehrlichia ruminantium str. Gardel
Ehrlichia ruminantium str. Welgevonden
Emiliania huxleyi
Encephalitozoon cuniculi
Entamoeba histolytica
Enterobacter sakazakii ATCC BAA-894
Enterobacter sp. 638
Enterococcus faecalis V583
Erwinia carotovora subsp. atroseptica SCRI1043
Erythrobacter litoralis HTCC2594
Escherichia coli 536
Escherichia coli APEC O1
Escherichia coli ATCC 8739
Escherichia coli CFT073
Escherichia coli E24377A
Escherichia coli HS
Escherichia coli O157 H7 EDL933
Escherichia coli O157 H7 str. Sakai
Escherichia coli SECEC SMS-3-5
Escherichia coli str. K-12 substr. DH10B
Escherichia coli str. K-12 substr. MG1655
Escherichia coli UTI89
Escherichia coli W3110
Eucalyptus grandis
Exiguobacterium sibiricum 255-15
Fervidobacterium nodosum Rt17-B1
Finegoldia magna ATCC 29328
Flavobacterium johnsoniae UW101
Flavobacterium psychrophilum JIP02 86
Fomitiporia mediterranea
Fomitopsis pinicola
Fragilariopsis cylindrus
Francisella philomiragia subsp. philomiragia ATCC 25017
Francisella tularensis subsp. holarctica
Francisella tularensis subsp. holarctica FTNF002-00
Francisella tularensis subsp. holarctica OSU18
Francisella tularensis subsp. mediasiatica FSC147
Francisella tularensis subsp. novicida U112
Francisella tularensis subsp. tularensis FSC198
Francisella tularensis subsp. tularensis SCHU S4
Francisella tularensis subsp. tularensis WY96-3418
Frankia alni ACN14a
Frankia sp. CcI3
Frankia sp. EAN1pec
Fusarium graminearum
Fusarium oxysporum
Fusarium verticillioides
Fusobacterium nucleatum subsp. nucleatum ATCC 25586
Galdieria sulphuraria
Gallus gallus
Ganoderma sp
Geobacillus kaustophilus HTA426
Geobacillus thermodenitrificans NG80-2
Geobacter metallireducens GS-15
Geobacter sulfurreducens PCA
Geobacter uraniireducens Rf4
Giardia lamblia
Gloeobacter violaceus PCC 7421
Gloeophyllum trabeum
Gluconacetobacter diazotrophicus PAl 5
Gluconobacter oxydans 621H
Glycine max
Gonapodya prolifera
Gramella forsetii KT0803
Granulibacter bethesdensis CGDNIH1
Guillardia theta
Haemophilus ducreyi 35000HP
Haemophilus influenzae 86-028NP
Haemophilus influenzae PittEE
Haemophilus influenzae PittGG
Haemophilus influenzae Rd KW20
Haemophilus somnus 129PT
Haemophilus somnus 2336
Hahella chejuensis KCTC 2396
Haloarcula marismortui ATCC 43049
Halobacterium salinarum R1
Halobacterium sp. NRC-1
Haloquadratum walsbyi DSM 16790
Halorhodospira halophila SL1
Hansenula polymorpha NCYC 495 leu1.1
Helicobacter acinonychis str. Sheeba
Helicobacter hepaticus ATCC 51449
Helicobacter pylori 26695
Helicobacter pylori HPAG1
Helicobacter pylori J99
Heliobacterium modesticaldum Ice1
Helobdella robusta
Herminiimonas arsenicoxydans
Herpetosiphon aurantiacus ATCC 23779
Heterobasidion annosum
Histoplasma capsulatum
Homo sapiens
Hyaloperonospora parasitica
Hyperthermus butylicus DSM 5456
Hyphochytrium catenoides
Hyphomonas neptunium ATCC 15444
Hysterium pulicare
Idiomarina loihiensis L2TR
Ignicoccus hospitalis KIN4 I
Jannaschia sp. CCS1
Janthinobacterium sp. Marseille
Kineococcus radiotolerans SRS30216
Klebsiella pneumoniae subsp. pneumoniae MGH 78578
Laccaria bicolor
Lactobacillus acidophilus NCFM
Lactobacillus brevis ATCC 367
Lactobacillus casei ATCC 334
Lactobacillus delbrueckii subsp. bulgaricus ATCC 11842
Lactobacillus delbrueckii subsp. bulgaricus ATCC BAA-365
Lactobacillus fermentum IFO 3956
Lactobacillus gasseri ATCC 33323
Lactobacillus helveticus DPC 4571
Lactobacillus johnsonii NCC 533
Lactobacillus plantarum WCFS1
Lactobacillus reuteri F275
Lactobacillus sakei subsp. sakei 23K
Lactobacillus salivarius UCC118
Lactococcus lactis subsp. cremoris MG1363
Lactococcus lactis subsp. cremoris SK11
Lactococcus lactis subsp. lactis Il1403
Lawsonia intracellularis PHE MN1-00
Legionella pneumophila str. Corby
Legionella pneumophila str. Lens
Legionella pneumophila str. Paris
Legionella pneumophila subsp. pneumophila str. Philadelphia 1
Leifsonia xyli subsp. xyli str. CTCB07
Leishmania major
Leptosphaeria maculans
Leptospira biflexa serovar Patoc strain Patoc 1
Leptospira borgpetersenii serovar Hardjo-bovis JB197
Leptospira borgpetersenii serovar Hardjo-bovis L550
Leptospira interrogans serovar Copenhageni str. Fiocruz L1-130
Leptospira interrogans serovar Lai str. 56601
Leptothrix cholodnii SP-6
Leuconostoc citreum KM20
Leuconostoc mesenteroides subsp. mesenteroides ATCC 8293
Lipomyces starkeyi
Listeria innocua Clip11262
Listeria monocytogenes EGD-e
Listeria monocytogenes str. 4b F2365
Listeria welshimeri serovar 6b str. SLCC5334
Lottia gigantea
Lysinibacillus sphaericus C3-41
Magnaporthe grisea
Magnetococcus sp. MC-1
Magnetospirillum magneticum AMB-1
Malassezia globosa
Manihot esculenta
Mannheimia succiniciproducens MBEL55E
Maricaulis maris MCS10
Marinobacter aquaeolei VT8
Marinomonas sp. MWYL1
Medicago truncatula
Melampsora laricis-populina
Mesoplasma florum L1
Mesorhizobium loti MAFF303099
Mesorhizobium sp. BNC1
Metallosphaera sedula DSM 5348
Methanobrevibacter smithii ATCC 35061
Methanocaldococcus jannaschii DSM 2661
Methanococcoides burtonii DSM 6242
Methanococcus aeolicus Nankai-3
Methanococcus maripaludis C5
Methanococcus maripaludis C6
Methanococcus maripaludis C7
Methanococcus maripaludis S2
Methanococcus vannielii SB
Methanocorpusculum labreanum Z
Methanoculleus marisnigri JR1
Methanopyrus kandleri AV19
Methanosaeta thermophila PT
Methanosarcina acetivorans C2A
Methanosarcina barkeri str. Fusaro
Methanosarcina mazei Go1
Methanosphaera stadtmanae DSM 3091
Methanospirillum hungatei JF-1
Methanothermobacter thermautotrophicus str. Delta H
Methylibium petroleiphilum PM1
Methylobacillus flagellatus KT
Methylobacterium extorquens PA1
Methylobacterium radiotolerans JCM 2831
Methylobacterium sp. 4-46
Methylococcus capsulatus str. Bath
Microcystis aeruginosa NIES-843
Micromonas pusilla CCMP1545
Micromonas sp RCC299
Microsporum canis
Microsporum gypseum
Mimulus guttatus
Monosiga brevicollis
Moorella thermoacetica ATCC 39073
Mortierella elongata
Mucor circinelloides
Mus musculus
Mycobacterium abscessus
Mycobacterium avium 104
Mycobacterium avium subsp. paratuberculosis K-10
Mycobacterium bovis AF2122 97
Mycobacterium bovis BCG str. Pasteur 1173P2
Mycobacterium gilvum PYR-GCK
Mycobacterium leprae TN
Mycobacterium marinum M
Mycobacterium smegmatis str. MC2 155
Mycobacterium sp. JLS
Mycobacterium sp. KMS
Mycobacterium sp. MCS
Mycobacterium tuberculosis CDC1551
Mycobacterium tuberculosis F11
Mycobacterium tuberculosis H37Ra
Mycobacterium tuberculosis H37Rv
Mycobacterium ulcerans Agy99
Mycobacterium vanbaalenii PYR-1
Mycoplasma agalactiae PG2
Mycoplasma capricolum subsp. capricolum ATCC 27343
Mycoplasma gallisepticum R
Mycoplasma genitalium G37
Mycoplasma hyopneumoniae 232
Mycoplasma hyopneumoniae 7448
Mycoplasma hyopneumoniae J
Mycoplasma mobile 163K
Mycoplasma mycoides subsp. mycoides SC str. PG1
Mycoplasma penetrans HF-2
Mycoplasma pneumoniae M129
Mycoplasma pulmonis UAB CTIP
Mycoplasma synoviae 53
Mycosphaerella fijiensis
Mycosphaerella graminicola
Myxococcus xanthus DK 1622
Naegleria gruberi
Nanoarchaeum equitans Kin4-M
Natronomonas pharaonis DSM 2160
Nectria haematococca
Neisseria gonorrhoeae FA 1090
Neisseria meningitidis 053442
Neisseria meningitidis FAM18
Neisseria meningitidis MC58
Neisseria meningitidis Z2491
Nematostella vectensis
Neorickettsia sennetsu str. Miyayama
Neosartorya fischeri
Neurospora crassa
Neurospora tetrasperma
Nitratiruptor sp. SB155-2
Nitrobacter hamburgensis X14
Nitrobacter winogradskyi Nb-255
Nitrosococcus oceani ATCC 19707
Nitrosomonas europaea ATCC 19718
Nitrosomonas eutropha C91
Nitrosopumilus maritimus SCM1
Nitrosospira multiformis ATCC 25196
Nocardia farcinica IFM 10152
Nocardioides sp. JS614
Nostoc sp. PCC 7120
Novosphingobium aromaticivorans DSM 12444
Oceanobacillus iheyensis HTE831
Ochrobactrum anthropi ATCC 49188
Oenococcus oeni PSU-1
Onion yellows phytoplasma OY-M
Opitutus terrae PB90-1
Orientia tsutsugamushi Boryong
Oryza sativa
Ostreococcus lucimarinus
Ostreococcus sp RCC809
Ostreococcus tauri
Parabacteroides distasonis ATCC 8503
Paracoccidioides brasiliensis
Paracoccus denitrificans PD1222
Paramecium tetraurelia
Parvibaculum lavamentivorans DS-1
Pasteurella multocida subsp. multocida str. Pm70
Pediococcus pentosaceus ATCC 25745
Pelobacter carbinolicus DSM 2380
Pelobacter propionicus DSM 2379
Pelodictyon luteolum DSM 273
Pelotomaculum thermopropionicum SI
Petrotoga mobilis SJ95
Phaeodactylum tricornutum
Phanerochaete carnosa
Phanerochaete chrysosporium
Phlebia brevispora
Phlebiopsis gigantea
Photobacterium profundum SS9
Photorhabdus luminescens subsp. laumondii TTO1
Phycomyces blakesleeanus
Physcomitrella patens
Phytophthora capsici
Phytophthora infestans
Phytophthora ramorum
Phytophthora sojae
Pichia membranifaciens
Pichia stipitis
Picrophilus torridus DSM 9790
Piromyces sp
Plasmodium yoelii
Pleurotus ostreatus PC15
Pleurotus ostreatus PC9
Pneumocystis carinii
Podospora anserina
Polaromonas naphthalenivorans CJ2
Polaromonas sp. JS666
Polynucleobacter necessarius STIR1
Polynucleobacter sp. QLW-P1DMWA-1
Populus trichocarpa
Porphyra umbilicalis
Porphyridium cruentum
Porphyromonas gingivalis W83
Postia placenta
Prochlorococcus marinus str. AS9601
Prochlorococcus marinus str. MIT 9211
Prochlorococcus marinus str. MIT 9215
Prochlorococcus marinus str. MIT 9301
Prochlorococcus marinus str. MIT 9303
Prochlorococcus marinus str. MIT 9312
Prochlorococcus marinus str. MIT 9313
Prochlorococcus marinus str. MIT 9515
Prochlorococcus marinus str. NATL1A
Prochlorococcus marinus str. NATL2A
Prochlorococcus marinus subsp. marinus str. CCMP1375
Prochlorococcus marinus subsp. pastoris str. CCMP1986
Propionibacterium acnes KPA171202
Prosthecochloris vibrioformis DSM 265
Prunus persica
Pseudoalteromonas atlantica T6c
Pseudoalteromonas haloplanktis TAC125
Pseudomonas aeruginosa PA7
Pseudomonas aeruginosa PAO1
Pseudomonas aeruginosa UCBPP-PA14
Pseudomonas entomophila L48
Pseudomonas fluorescens Pf-5
Pseudomonas fluorescens PfO-1
Pseudomonas mendocina ymp
Pseudomonas putida F1
Pseudomonas putida GB-1
Pseudomonas putida KT2440
Pseudomonas putida W619
Pseudomonas stutzeri A1501
Pseudomonas syringae pv. phaseolicola 1448A
Pseudomonas syringae pv. syringae B728a
Pseudomonas syringae pv. tomato str. DC3000
Psychrobacter arcticus 273-4
Psychrobacter cryohalolentis K5
Psychrobacter sp. PRwf-1
Psychromonas ingrahamii 37
Puccinia graminis
Punctularia strigosozonata
Pyrenophora teres
Pyrenophora tritici-repentis
Pyrobaculum aerophilum str. IM2
Pyrobaculum arsenaticum DSM 13514
Pyrobaculum calidifontis JCM 11548
Pyrobaculum islandicum DSM 4184
Pyrococcus abyssi GE5
Pyrococcus furiosus DSM 3638
Pyrococcus horikoshii OT3
Pythium ultimum
Ralstonia eutropha H16
Ralstonia eutropha JMP134
Ralstonia metallidurans CH34
Ralstonia solanacearum GMI1000
Renibacterium salmoninarum ATCC 33209
Rhizobium etli CFN 42
Rhizobium leguminosarum bv. viciae 3841
Rhizopus oryzae
Rhodobacter sphaeroides 2.4.1
Rhodobacter sphaeroides ATCC 17025
Rhodobacter sphaeroides ATCC 17029
Rhodococcus sp. RHA1
Rhodoferax ferrireducens T118
Rhodopirellula baltica SH 1
Rhodopseudomonas palustris BisA53
Rhodopseudomonas palustris BisB18
Rhodopseudomonas palustris BisB5
Rhodopseudomonas palustris CGA009
Rhodopseudomonas palustris HaA2
Rhodospirillum rubrum ATCC 11170
Rhodotorula graminis
Rhystidhysteron rufulum
Ricinus communis
Rickettsia akari str. Hartford
Rickettsia bellii OSU 85-389
Rickettsia bellii RML369-C
Rickettsia canadensis str. McKiel
Rickettsia conorii str. Malish 7
Rickettsia felis URRWXCal2
Rickettsia massiliae MTU5
Rickettsia prowazekii str. Madrid E
Rickettsia rickettsii str. Iowa
Rickettsia rickettsii str. Sheila Smith
Rickettsia typhi str. Wilmington
Roseiflexus castenholzii DSM 13941
Roseiflexus sp. RS-1
Roseobacter denitrificans OCh 114
Rubrobacter xylanophilus DSM 9941
Saccharomyces cerevisiae
Saccharophagus degradans 2-40
Saccharopolyspora erythraea NRRL 2338
Saitoella complicata
Salinibacter ruber DSM 13855
Salinispora arenicola CNS-205
Salinispora tropica CNB-440
Salmonella enterica subsp. arizonae serovar 62
Salmonella enterica subsp. enterica serovar Choleraesuis str. SC-B67
Salmonella enterica subsp. enterica serovar Paratyphi A str. ATCC 9150
Salmonella enterica subsp. enterica serovar Paratyphi B str. SPB7
Salmonella enterica subsp. enterica serovar Typhi str. CT18
Salmonella enterica subsp. enterica serovar Typhi Ty2
Salmonella typhimurium LT2
Salpingoeca rosetta
Saprolegnia parasitica cbs 223.65
Schizophyllum commune
Schizosaccharomyces cryophilus
Schizosaccharomyces japonicus
Schizosaccharomyces octosporus
Schizosaccharomyces pombe
Sclerotinia sclerotiorum
Selaginella moellendorffii
Septoria musiva
Septoria populicola
Serpula lacrymans
Serratia proteamaculans 568
Setaria italica
Setosphaeria turcica
Shewanella amazonensis SB2B
Shewanella baltica OS155
Shewanella baltica OS185
Shewanella baltica OS195
Shewanella denitrificans OS217
Shewanella frigidimarina NCIMB 400
Shewanella halifaxensis HAW-EB4
Shewanella loihica PV-4
Shewanella oneidensis MR-1
Shewanella pealeana ATCC 700345
Shewanella putrefaciens CN-32
Shewanella sediminis HAW-EB3
Shewanella sp. ANA-3
Shewanella sp. MR-4
Shewanella sp. MR-7
Shewanella sp. W3-18-1
Shewanella woodyi ATCC 51908
Shigella boydii CDC 3083-94
Shigella boydii Sb227
Shigella dysenteriae Sd197
Shigella flexneri 2a str. 2457T
Shigella flexneri 2a str. 301
Shigella flexneri 5 str. 8401
Shigella sonnei Ss046
Silicibacter pomeroyi DSS-3
Silicibacter sp. TM1040
Sinorhizobium medicae WSM419
Sinorhizobium meliloti 1021
Sodalis glossinidius str. morsitans
Solanum lycopersicum
Solanum tuberosum
Solibacter usitatus Ellin6076
Sorangium cellulosum So ce 56
Sorghum bicolor
Spathaspora passalidarum
Sphaeroforma arctica jp610
Sphingomonas wittichii RW1
Sphingopyxis alaskensis RB2256
Spizellomyces punctatus daom br117
Sporobolomyces roseus
Sporotrichum thermophile
Stagonospora nodorum
Staphylococcus aureus RF122
Staphylococcus aureus subsp. aureus COL
Staphylococcus aureus subsp. aureus JH1
Staphylococcus aureus subsp. aureus JH9
Staphylococcus aureus subsp. aureus MRSA252
Staphylococcus aureus subsp. aureus MSSA476
Staphylococcus aureus subsp. aureus Mu3
Staphylococcus aureus subsp. aureus Mu50
Staphylococcus aureus subsp. aureus MW2
Staphylococcus aureus subsp. aureus N315
Staphylococcus aureus subsp. aureus NCTC 8325
Staphylococcus aureus subsp. aureus str. Newman
Staphylococcus aureus subsp. aureus USA300
Staphylococcus aureus subsp. aureus USA300_TCH1516
Staphylococcus epidermidis ATCC 12228
Staphylococcus epidermidis RP62A
Staphylococcus haemolyticus JCSC1435
Staphylococcus saprophyticus subsp. saprophyticus ATCC 15305
Staphylothermus marinus F1
Stereum hirsutum
Streptococcus agalactiae 2603V R
Streptococcus agalactiae A909
Streptococcus agalactiae NEM316
Streptococcus gordonii str. Challis substr. CH1
Streptococcus mutans UA159
Streptococcus pneumoniae CGSP14
Streptococcus pneumoniae D39
Streptococcus pneumoniae Hungary19A-6
Streptococcus pneumoniae R6
Streptococcus pneumoniae TIGR4
Streptococcus pyogenes M1 GAS
Streptococcus pyogenes MGAS10270
Streptococcus pyogenes MGAS10394
Streptococcus pyogenes MGAS10750
Streptococcus pyogenes MGAS2096
Streptococcus pyogenes MGAS315
Streptococcus pyogenes MGAS5005
Streptococcus pyogenes MGAS6180
Streptococcus pyogenes MGAS8232
Streptococcus pyogenes MGAS9429
Streptococcus pyogenes SSI-1
Streptococcus pyogenes str. Manfredo
Streptococcus sanguinis SK36
Streptococcus suis 05ZYH33
Streptococcus suis 98HAH33
Streptococcus thermophilus CNRZ1066
Streptococcus thermophilus LMD-9
Streptococcus thermophilus LMG 18311
Streptomyces avermitilis MA-4680
Streptomyces coelicolor A3
Streptomyces griseus subsp. griseus NBRC 13350
Strongylocentrotus_purpuratus
Sulfolobus acidocaldarius DSM 639
Sulfolobus solfataricus P2
Sulfolobus tokodaii str. 7
Sulfurimonas denitrificans DSM 1251
Sulfurovum sp. NBC37-1
Symbiobacterium thermophilum IAM 14863
Synechococcus elongatus PCC 6301
Synechococcus elongatus PCC 7942
Synechococcus sp. CC9311
Synechococcus sp. CC9605
Synechococcus sp. CC9902
Synechococcus sp. JA-2-3Ba
Synechococcus sp. JA-3-3Ab
Synechococcus sp. PCC 7002
Synechococcus sp. RCC307
Synechococcus sp. WH 7803
Synechococcus sp. WH 8102
Synechocystis sp. PCC 6803
Syntrophobacter fumaroxidans MPOB
Syntrophomonas wolfei subsp. wolfei str. Goettingen
Syntrophus aciditrophicus SB
Takifugu rubripes
Tetrahymena thermophila
Thalassiosira pseudonana
Thecamonas trahens atcc 50062
Thermoanaerobacter pseudethanolicus ATCC 33223
Thermoanaerobacter sp. X514
Thermoanaerobacter tengcongensis MB4
Thermobifida fusca YX
Thermococcus kodakarensis KOD1
Thermofilum pendens Hrk 5
Thermoplasma acidophilum DSM 1728
Thermoplasma volcanium GSS1
Thermoproteus neutrophilus V24Sta
Thermosipho melanesiensis BI429
Thermosynechococcus elongatus BP-1
Thermotoga lettingae TMO
Thermotoga maritima MSB8
Thermotoga petrophila RKU-1
Thermus thermophilus HB27
Thermus thermophilus HB8
Thielavia terrestris
Thiobacillus denitrificans ATCC 25259
Thiomicrospira crunogena XCL-2
Thraustotheca clavata
Toxoplasma gondii
Trametes versicolor
transporters
Tremella mesenterica
Treponema denticola ATCC 35405
Treponema pallidum subsp. pallidum str. Nichols
Trichoderma atoviride
Trichoderma reesei
Trichoderma virens
Trichodesmium erythraeum IMS101
Trichomonas vaginalis
Trichophyton equinum
Trichoplax adhaerens
Tropheryma whipplei str. Twist
Tropheryma whipplei TW08 27
Trypanosoma brucei
Trypanosoma cruzi
Uncinocarpus reesii
uncultured methanogenic archaeon RC-I
Ureaplasma parvum serovar 3 str. ATCC 27815
Ureaplasma parvum serovar 3 str. ATCC 700970
Ustilago maydis
Verminephrobacter eiseniae EF01-2
Verticillium albo-atrum
Verticillium dahliae
Vibrio cholerae O1 biovar eltor str. N16961
Vibrio cholerae O395
Vibrio fischeri ES114
Vibrio harveyi ATCC BAA-1116
Vibrio parahaemolyticus RIMD 2210633
Vibrio vulnificus CMCP6
Vibrio vulnificus YJ016
Vitis vinifera
Volvox carteri
Wallemia sebi
Wickerhamomyces anomalus
Wigglesworthia glossinidia endosymbiont of Glossina brevipalpis
Wolbachia endosymbiont of Drosophila melanogaster
Wolbachia endosymbiont strain TRS of Brugia malayi
Wolfiporia cocos
Wolinella succinogenes DSM 1740
Xanthobacter autotrophicus Py2
Xanthomonas axonopodis pv. citri str. 306
Xanthomonas campestris pv. campestris str. 8004
Xanthomonas campestris pv. campestris str. ATCC 33913
Xanthomonas campestris pv. vesicatoria str. 85-10
Xanthomonas oryzae pv. oryzae KACC10331
Xanthomonas oryzae pv. oryzae MAFF 311018
Xanthoria parietina
Xenopus tropicalis
Xylella fastidiosa 9a5c
Xylella fastidiosa M12
Xylella fastidiosa M23
Xylella fastidiosa Temecula1
Yarrowia lipolytica
Yersinia enterocolitica subsp. enterocolitica 8081
Yersinia pestis Angola
Yersinia pestis Antiqua
Yersinia pestis biovar Microtus str. 91001
Yersinia pestis CO92
Yersinia pestis KIM
Yersinia pestis Nepal516
Yersinia pestis Pestoides F
Yersinia pseudotuberculosis IP 31758
Yersinia pseudotuberculosis IP 32953
Yersinia pseudotuberculosis YPIII
Zea mays
Zymomonas mobilis subsp. mobilis ZM4
